# Supplementary material for: Cholinesterases Inhibition, Anticancer and Antioxidant Activity of Novel Benzoxazole and Naphthoxazole Analogs
Source: Molecules. 2022 Dec 3;27(23):8511. doi: 10.3390/molecules27238511 (PMC9738531; doi:10.3390/molecules27238511)
Supplement: Supplementary file 1 [file molecules-27-08511-s001.zip]

Archive with 1 entries (1 files):
- molecules-2036572-supplementary materials.pdf
